# Supplementary material for: Acute kidney injury triggers hypoxemia by lung intravascular neutrophil retention that reduces capillary blood flow
Source: J Clin Invest. 2025 Mar 6;135(10):e186705. doi: 10.1172/JCI186705 (PMC12077900; doi:10.1172/JCI186705)
Supplement: Supporting data values [file jci-135-186705-s156.xlsx]

## Sheet: Fig1A
Sham	AKI
21.56	145.53
15.96	154.07
19.39	151.76

## Sheet: Fig1B
Perfusion (-)		Perfusion (+)
Sham	AKI	Sham	AKI
38.7	51.5	41.2	54.6
34.4	64.9	38.9	57.9
34.8	65.2	38.1	60.3

## Sheet: Fig1D
Sham	AKI	LPS
0.311842	0.547059	0.49959
0.330869	0.50322	0.497545
0.309817	0.517613	0.545279
0.121782	0.447661	0.588071
	0.513535
	0.479775

## Sheet: Fig1F
Sham	AKI	LPS
0.364209	0.566436	0.078441
0.346997	0.604109	0.061445
0.325314	0.620717	0.095558
0.121574	0.447278	0.126148
	0.511066
	0.479485

## Sheet: Fig2B
Sham	AKI
100.1	58.9
112.2	75.2
112.4	69.7
108.5	69.4

## Sheet: Fig2C
Sham	AKI
18.8	41.9
27.2	79.6
21.8	56.9
32.6	95.2

## Sheet: Fig2D
Sham	AKI
21.179	17.8933
26.8757	14.8293
32.1709	16.6037
27.6932	16.1665

## Sheet: Fig3A
Sham	AKI 2hour	AKI 6 hour
639	620	588
598	596	459
563	572	454
594	583	590
	636	497
	611	576
		455
		457
		543

## Sheet: Fig3B
Sham	AKI 2hour	AKI 6 hour
3.62	4.06	4.4
3.34	4.29	4.3
3.68	3.25	3.99
3.15	3.86	4.29
	4.03	4.21
	3.64	3.91
		4.34
		4.53
		3.99

## Sheet: Fig3C
AKI
CTRL IgG	anti-Ly6G
59.3	17.4
46.2	18.1
55.7	31
43.9	18.2
40.2	18.9
	23.2

[truncated: 25 more sheets: Fig3D, Fig3E, Fig4B, Fig4C, Fig4D, Fig4E, Fig5A, Fig5B, Fig5C, Fig5E, Fig5F, Fig6B, Fig6C, Fig6D, Fig6G, Fig7C, Suppl Fig1, Suppl Fig2A, Suppl Fig2B, Suppl Fig3D …]
